# Supplementary material for: Association between COVID-19 and the Risk of Vascular Dementia: A Mendelian Randomisation Study of the Potential Cognitive Sequela of COVID-19
Source: Behav Sci (Basel). 2024 May 30;14(6):465. doi: 10.3390/bs14060465 (PMC11200909; doi:10.3390/bs14060465)
Supplement: Supplementary file 1 [file behavsci-14-00465-s001.zip]

Archive with 1 entries (1 files):
- behavsci-2986373-supplementary.pdf
